# Supplementary material for: Exploring an algorithm to harmonize International Obesity Task Force and World Health Organization child overweight and obesity prevalence rates
Source: Pediatr Obes. 2022 Feb 22;17(7):e12905. doi: 10.1111/ijpo.12905 (PMC9285550; doi:10.1111/ijpo.12905)
Supplement: Supplementary file 1 — Table S1. See separate Microsoft Excel spreadsheet. [file IJPO-17-0-s002.xlsx]

## Sheet: Sheet1
sex	age	IOTF16 to IOTF17	IOTF16 to IOTF18.5	IOTF16 to WHO-2	IOTF16 to WHO-1	IOTF16 to CDC5	IOTF17 to IOTF16	IOTF17 to IOTF18.5	IOTF17 to WHO-2	IOTF17 to WHO-1	IOTF17 to CDC5	IOTF18.5 to IOTF16	IOTF18.5 to IOTF17	IOTF18.5 to WHO-2	IOTF18.5 to WHO-1	IOTF18.5 to CDC5	IOTF25 to IOTF30	IOTF25 to IOTF35	IOTF25 to WHO+1	IOTF25 to WHO+2	IOTF25 to WHO+3	IOTF25 to CDC85	IOTF25 to CDC95	IOTF30 to IOTF25	IOTF30 to IOTF35	IOTF30 to WHO+1	IOTF30 to WHO+2	IOTF30 to WHO+3	IOTF30 to CDC85	IOTF30 to CDC95	IOTF35 to IOTF25	IOTF35 to IOTF30	IOTF35 to WHO+1	IOTF35 to WHO+2	IOTF35 to WHO+3	IOTF35 to CDC85	IOTF35 to CDC95	WHO-2 to IOTF16	WHO-2 to IOTF17	WHO-2 to IOTF18.5	WHO-2 to WHO-1	WHO-2 to CDC5	WHO-1 to IOTF16	WHO-1 to IOTF17	WHO-1 to IOTF18.5	WHO-1 to WHO-2	WHO-1 to CDC5	WHO+1 to IOTF25	WHO+1 to IOTF30
boys	2	0.688	1.551	0.209	1.208	1.236	-0.688	0.863	-0.48	0.519	0.459	-1.551	-0.863	-1.344	-0.345	-0.474	0.978	1.62	-0.676	0.322	1.32	-0.117	0.552	-0.978	0.642	-1.656	-0.658	0.34	-1.002	-0.334	-1.62	-0.642	-2.3	-1.302	-0.304	-1.559	-0.89	-0.209	0.48	1.344	1	0.998	-1.208	-0.519	0.345	-1	-0.107	0.676	1.656
boys	2.5	0.688	1.551	0.132	1.158	1.21	-0.688	0.863	-0.537	0.489	0.448	-1.551	-0.863	-1.383	-0.358	-0.483	0.978	1.62	-0.671	0.315	1.288	-0.247	0.379	-0.978	0.642	-1.673	-0.687	0.286	-1.183	-0.556	-1.62	-0.642	-2.339	-1.352	-0.379	-1.778	-1.151	-0.132	0.537	1.383	1	1.034	-1.158	-0.489	0.358	-1	-0.093	0.671	1.673
boys	3	0.688	1.551	0.067	1.117	1.19	-0.688	0.863	-0.586	0.464	0.438	-1.551	-0.863	-1.418	-0.367	-0.489	0.978	1.62	-0.656	0.323	1.28	-0.338	0.264	-0.978	0.642	-1.672	-0.693	0.265	-1.315	-0.713	-1.62	-0.642	-2.355	-1.375	-0.418	-1.943	-1.342	-0.067	0.586	1.418	1	1.064	-1.117	-0.464	0.367	-1	-0.081	0.656	1.672
boys	3.5	0.688	1.551	0.028	1.098	1.186	-0.688	0.863	-0.614	0.456	0.436	-1.551	-0.863	-1.434	-0.364	-0.493	0.978	1.62	-0.623	0.355	1.306	-0.384	0.208	-0.978	0.642	-1.644	-0.666	0.285	-1.379	-0.787	-1.62	-0.642	-2.334	-1.356	-0.406	-2.022	-1.43	-0.028	0.614	1.434	1	1.087	-1.098	-0.456	0.364	-1	-0.08	0.623	1.644
boys	4	0.688	1.551	0.024	1.106	1.205	-0.688	0.863	-0.612	0.47	0.445	-1.551	-0.863	-1.424	-0.343	-0.493	0.978	1.62	-0.572	0.409	1.359	-0.391	0.205	-0.978	0.642	-1.59	-0.609	0.341	-1.375	-0.78	-1.62	-0.642	-2.281	-1.299	-0.35	-2.008	-1.412	-0.024	0.612	1.424	1	1.099	-1.106	-0.47	0.343	-1	-0.097	0.572	1.59
boys	4.5	0.688	1.551	0.046	1.131	1.253	-0.688	0.863	-0.587	0.498	0.473	-1.551	-0.863	-1.397	-0.312	-0.481	0.978	1.62	-0.52	0.465	1.418	-0.368	0.24	-0.978	0.642	-1.532	-0.547	0.406	-1.324	-0.716	-1.62	-0.642	-2.219	-1.234	-0.281	-1.93	-1.322	-0.046	0.587	1.397	1	1.117	-1.131	-0.498	0.312	-1	-0.113	0.52	1.532
boys	5	0.688	1.551	0.099	1.177	1.333	-0.688	0.863	-0.538	0.54	0.525	-1.551	-0.863	-1.35	-0.272	-0.45	0.978	1.62	-0.483	0.504	1.461	-0.333	0.292	-0.978	0.642	-1.49	-0.503	0.454	-1.258	-0.633	-1.62	-0.642	-2.172	-1.184	-0.227	-1.835	-1.21	-0.099	0.538	1.35	1	1.134	-1.177	-0.54	0.272	-1	-0.123	0.483	1.49
boys	5.5	0.688	1.551	0.395	1.423	1.443	-0.688	0.863	-0.267	0.762	0.606	-1.551	-0.863	-1.109	-0.08	-0.395	0.978	1.62	-0.451	0.504	1.434	-0.295	0.343	-0.978	0.642	-1.493	-0.537	0.393	-1.197	-0.559	-1.62	-0.642	-2.198	-1.242	-0.312	-1.751	-1.113	-0.395	0.267	1.109	1	0.914	-1.423	-0.762	0.08	-1	-0.298	0.451	1.493
boys	6	0.688	1.551	0.555	1.559	1.555	-0.688	0.863	-0.121	0.884	0.691	-1.551	-0.863	-0.98	0.025	-0.334	0.978	1.62	-0.43	0.51	1.426	-0.261	0.387	-0.978	0.642	-1.491	-0.551	0.365	-1.148	-0.5	-1.62	-0.642	-2.209	-1.269	-0.353	-1.688	-1.04	-0.555	0.121	0.98	1	0.836	-1.559	-0.884	-0.025	-1	-0.363	0.43	1.491
boys	6.5	0.688	1.551	0.704	1.686	1.632	-0.688	0.863	0.013	0.996	0.751	-1.551	-0.863	-0.865	0.118	-0.289	0.978	1.62	-0.418	0.508	1.413	-0.233	0.422	-0.978	0.642	-1.496	-0.57	0.336	-1.112	-0.457	-1.62	-0.642	-2.225	-1.299	-0.393	-1.641	-0.986	-0.704	-0.013	0.865	1	0.744	-1.686	-0.996	-0.118	-1	-0.431	0.418	1.496
boys	7	0.688	1.551	0.813	1.777	1.652	-0.688	0.863	0.109	1.073	0.768	-1.551	-0.863	-0.786	0.179	-0.274	0.978	1.62	-0.416	0.503	1.404	-0.21	0.451	-0.978	0.642	-1.502	-0.583	0.317	-1.082	-0.421	-1.62	-0.642	-2.235	-1.316	-0.415	-1.605	-0.944	-0.813	-0.109	0.786	1	0.655	-1.777	-1.073	-0.179	-1	-0.49	0.416	1.502
boys	7.5	0.688	1.551	0.877	1.829	1.622	-0.688	0.863	0.16	1.112	0.746	-1.551	-0.863	-0.747	0.205	-0.288	0.978	1.62	-0.422	0.496	1.399	-0.192	0.477	-0.978	0.642	-1.508	-0.59	0.313	-1.058	-0.389	-1.62	-0.642	-2.235	-1.318	-0.414	-1.576	-0.907	-0.877	-0.16	0.747	1	0.581	-1.829	-1.112	-0.205	-1	-0.535	0.422	1.508
boys	8	0.688	1.551	0.91	1.853	1.57	-0.688	0.863	0.183	1.126	0.708	-1.551	-0.863	-0.734	0.209	-0.313	0.978	1.62	-0.434	0.486	1.397	-0.177	0.498	-0.978	0.642	-1.512	-0.592	0.318	-1.038	-0.363	-1.62	-0.642	-2.231	-1.31	-0.4	-1.554	-0.879	-0.91	-0.183	0.734	1	0.524	-1.853	-1.126	-0.209	-1	-0.566	0.434	1.512
boys	8.5	0.688	1.551	0.931	1.867	1.525	-0.688	0.863	0.195	1.131	0.676	-1.551	-0.863	-0.731	0.205	-0.333	0.978	1.62	-0.448	0.476	1.395	-0.163	0.515	-0.978	0.642	-1.517	-0.593	0.326	-1.024	-0.345	-1.62	-0.642	-2.225	-1.3	-0.382	-1.54	-0.861	-0.931	-0.195	0.731	1	0.486	-1.867	-1.131	-0.205	-1	-0.582	0.448	1.517
boys	9	0.688	1.551	0.951	1.88	1.497	-0.688	0.863	0.206	1.135	0.658	-1.551	-0.863	-0.728	0.201	-0.34	0.978	1.62	-0.461	0.466	1.393	-0.152	0.526	-0.978	0.642	-1.523	-0.595	0.332	-1.014	-0.336	-1.62	-0.642	-2.22	-1.292	-0.365	-1.531	-0.853	-0.951	-0.206	0.728	1	0.463	-1.88	-1.135	-0.201	-1	-0.587	0.461	1.523
boys	9.5	0.688	1.551	0.973	1.896	1.483	-0.688	0.863	0.22	1.143	0.653	-1.551	-0.863	-0.722	0.201	-0.338	0.978	1.62	-0.468	0.462	1.398	-0.14	0.536	-0.978	0.642	-1.522	-0.591	0.344	-1.006	-0.33	-1.62	-0.642	-2.21	-1.279	-0.344	-1.527	-0.851	-0.973	-0.22	0.722	1	0.45	-1.896	-1.143	-0.201	-1	-0.586	0.468	1.522
boys	10	0.688	1.551	0.997	1.916	1.48	-0.688	0.863	0.238	1.156	0.657	-1.551	-0.863	-0.711	0.208	-0.329	0.978	1.62	-0.466	0.468	1.411	-0.127	0.546	-0.978	0.642	-1.512	-0.578	0.365	-0.997	-0.324	-1.62	-0.642	-2.191	-1.257	-0.314	-1.522	-0.848	-0.997	-0.238	0.711	1	0.44	-1.916	-1.156	-0.208	-1	-0.585	0.466	1.512
boys	10.5	0.688	1.551	1.023	1.938	1.483	-0.688	0.863	0.258	1.173	0.666	-1.551	-0.863	-0.695	0.22	-0.315	0.978	1.62	-0.454	0.484	1.436	-0.11	0.56	-0.978	0.642	-1.493	-0.554	0.397	-0.985	-0.315	-1.62	-0.642	-2.164	-1.225	-0.274	-1.514	-0.843	-1.023	-0.258	0.695	1	0.432	-1.938	-1.173	-0.22	-1	-0.584	0.454	1.493
boys	11	0.688	1.551	1.046	1.959	1.489	-0.688	0.863	0.278	1.191	0.677	-1.551	-0.863	-0.678	0.236	-0.3	0.978	1.62	-0.434	0.509	1.469	-0.091	0.577	-0.978	0.642	-1.465	-0.522	0.438	-0.971	-0.303	-1.62	-0.642	-2.129	-1.186	-0.226	-1.503	-0.835	-1.046	-0.278	0.678	1	0.426	-1.959	-1.191	-0.236	-1	-0.584	0.434	1.465
boys	11.5	0.688	1.551	1.064	1.978	1.494	-0.688	0.863	0.295	1.208	0.687	-1.551	-0.863	-0.661	0.253	-0.285	0.978	1.62	-0.407	0.54	1.507	-0.071	0.595	-0.978	0.642	-1.433	-0.486	0.481	-0.956	-0.289	-1.62	-0.642	-2.091	-1.144	-0.177	-1.492	-0.826	-1.064	-0.295	0.661	1	0.42	-1.978	-1.208	-0.253	-1	-0.586	0.407	1.433
boys	12	0.688	1.551	1.077	1.992	1.496	-0.688	0.863	0.309	1.225	0.695	-1.551	-0.863	-0.645	0.271	-0.273	0.978	1.62	-0.376	0.575	1.547	-0.052	0.612	-0.978	0.642	-1.398	-0.447	0.525	-0.94	-0.276	-1.62	-0.642	-2.053	-1.102	-0.13	-1.481	-0.817	-1.077	-0.309	0.645	1	0.413	-1.992	-1.225	-0.271	-1	-0.591	0.376	1.398
boys	12.5	0.688	1.551	1.086	2.005	1.492	-0.688	0.863	0.322	1.241	0.697	-1.551	-0.863	-0.628	0.291	-0.264	0.978	1.62	-0.341	0.613	1.587	-0.034	0.628	-0.978	0.642	-1.361	-0.407	0.567	-0.926	-0.264	-1.62	-0.642	-2.016	-1.062	-0.088	-1.471	-0.809	-1.086	-0.322	0.628	1	0.401	-2.005	-1.241	-0.291	-1	-0.601	0.341	1.361
boys	13	0.688	1.551	1.09	2.014	1.482	-0.688	0.863	0.332	1.256	0.695	-1.551	-0.863	-0.611	0.313	-0.26	0.978	1.62	-0.303	0.652	1.626	-0.018	0.642	-0.978	0.642	-1.323	-0.367	0.607	-0.914	-0.254	-1.62	-0.642	-1.979	-1.024	-0.05	-1.464	-0.803	-1.09	-0.332	0.611	1	0.385	-2.014	-1.256	-0.313	-1	-0.616	0.303	1.323
boys	13.5	0.688	1.551	1.089	2.019	1.468	-0.688	0.863	0.338	1.269	0.688	-1.551	-0.863	-0.597	0.333	-0.26	0.978	1.62	-0.264	0.692	1.663	-0.004	0.654	-0.978	0.642	-1.284	-0.328	0.643	-0.904	-0.245	-1.62	-0.642	-1.944	-0.987	-0.016	-1.457	-0.799	-1.089	-0.338	0.597	1	0.368	-2.019	-1.269	-0.333	-1	-0.634	0.264	1.284
boys	14	0.688	1.551	1.079	2.016	1.45	-0.688	0.863	0.337	1.274	0.677	-1.551	-0.863	-0.59	0.348	-0.264	0.978	1.62	-0.227	0.729	1.696	0.007	0.664	-0.978	0.642	-1.249	-0.292	0.675	-0.895	-0.238	-1.62	-0.642	-1.912	-0.956	0.011	-1.453	-0.796	-1.079	-0.337	0.59	1	0.354	-2.016	-1.274	-0.348	-1	-0.65	0.227	1.249
boys	14.5	0.688	1.551	1.059	2.005	1.432	-0.688	0.863	0.327	1.274	0.667	-1.551	-0.863	-0.589	0.358	-0.267	0.978	1.62	-0.193	0.764	1.725	0.019	0.674	-0.978	0.642	-1.216	-0.26	0.702	-0.887	-0.232	-1.62	-0.642	-1.884	-0.928	0.034	-1.449	-0.794	-1.059	-0.327	0.589	1	0.349	-2.005	-1.274	-0.358	-1	-0.659	0.193	1.216
boys	15	0.688	1.551	1.034	1.99	1.42	-0.688	0.863	0.313	1.269	0.662	-1.551	-0.863	-0.591	0.365	-0.265	0.978	1.62	-0.159	0.797	1.752	0.033	0.686	-0.978	0.642	-1.184	-0.229	0.727	-0.877	-0.224	-1.62	-0.642	-1.858	-0.902	0.054	-1.444	-0.791	-1.034	-0.313	0.591	1	0.353	-1.99	-1.269	-0.365	-1	-0.66	0.159	1.184
boys	15.5	0.688	1.551	1.006	1.973	1.416	-0.688	0.863	0.297	1.263	0.664	-1.551	-0.863	-0.596	0.371	-0.258	0.978	1.62	-0.126	0.829	1.777	0.05	0.7	-0.978	0.642	-1.154	-0.199	0.75	-0.865	-0.215	-1.62	-0.642	-1.833	-0.878	0.071	-1.436	-0.786	-1.006	-0.297	0.596	1	0.366	-1.973	-1.263	-0.371	-1	-0.654	0.126	1.154
boys	16	0.688	1.551	0.976	1.954	1.419	-0.688	0.863	0.277	1.255	0.672	-1.551	-0.863	-0.604	0.374	-0.244	0.978	1.62	-0.096	0.857	1.799	0.068	0.715	-0.978	0.642	-1.126	-0.173	0.768	-0.851	-0.204	-1.62	-0.642	-1.811	-0.858	0.083	-1.428	-0.781	-0.976	-0.277	0.604	1	0.388	-1.954	-1.255	-0.374	-1	-0.64	0.096	1.126
boys	16.5	0.688	1.551	0.943	1.932	1.429	-0.688	0.863	0.255	1.244	0.687	-1.551	-0.863	-0.615	0.375	-0.226	0.978	1.62	-0.07	0.881	1.815	0.088	0.731	-0.978	0.642	-1.103	-0.152	0.781	-0.837	-0.194	-1.62	-0.642	-1.795	-0.844	0.089	-1.42	-0.777	-0.943	-0.255	0.615	1	0.419	-1.932	-1.244	-0.375	-1	-0.618	0.07	1.103
boys	17	0.688	1.551	0.907	1.908	1.445	-0.688	0.863	0.23	1.231	0.706	-1.551	-0.863	-0.628	0.373	-0.204	0.978	1.62	-0.049	0.899	1.823	0.107	0.746	-0.978	0.642	-1.086	-0.139	0.786	-0.824	-0.185	-1.62	-0.642	-1.786	-0.838	0.086	-1.413	-0.774	-0.907	-0.23	0.628	1	0.457	-1.908	-1.231	-0.373	-1	-0.59	0.049	1.086
boys	17.5	0.688	1.551	0.869	1.882	1.464	-0.688	0.863	0.202	1.215	0.729	-1.551	-0.863	-0.645	0.368	-0.179	0.978	1.62	-0.033	0.91	1.825	0.126	0.761	-0.978	0.642	-1.076	-0.133	0.782	-0.811	-0.176	-1.62	-0.642	-1.785	-0.841	0.073	-1.406	-0.771	-0.869	-0.202	0.645	1	0.501	-1.882	-1.215	-0.368	-1	-0.558	0.033	1.076
boys	18	0.688	1.551	0.828	1.854	1.486	-0.688	0.863	0.172	1.197	0.753	-1.551	-0.863	-0.665	0.36	-0.153	0.978	1.62	-0.023	0.916	1.821	0.146	0.777	-0.978	0.642	-1.072	-0.134	0.771	-0.797	-0.166	-1.62	-0.642	-1.791	-0.853	0.052	-1.398	-0.766	-0.828	-0.172	0.665	1	0.549	-1.854	-1.197	-0.36	-1	-0.523	0.023	1.072
girls	2	0.647	1.461	-0.05	0.98	0.979	-0.647	0.814	-0.678	0.352	0.323	-1.461	-0.814	-1.473	-0.443	-0.5	0.948	1.578	-0.617	0.38	1.366	-0.041	0.574	-0.948	0.63	-1.574	-0.577	0.409	-0.978	-0.363	-1.578	-0.63	-2.217	-1.219	-0.233	-1.596	-0.981	0.05	0.678	1.473	1	1.003	-0.98	-0.352	0.443	-1	-0.042	0.617	1.574
girls	2.5	0.647	1.461	-0.033	1.005	1.011	-0.647	0.814	-0.656	0.382	0.318	-1.461	-0.814	-1.447	-0.408	-0.54	0.948	1.578	-0.58	0.411	1.386	-0.182	0.435	-0.948	0.63	-1.546	-0.554	0.421	-1.108	-0.491	-1.578	-0.63	-2.197	-1.206	-0.23	-1.711	-1.094	0.033	0.656	1.447	1	1.013	-1.005	-0.382	0.408	-1	-0.098	0.58	1.546
girls	3	0.647	1.461	-0.029	1.021	1.04	-0.647	0.814	-0.645	0.406	0.311	-1.461	-0.814	-1.428	-0.378	-0.579	0.948	1.578	-0.533	0.456	1.424	-0.274	0.353	-0.948	0.63	-1.503	-0.514	0.454	-1.176	-0.549	-1.578	-0.63	-2.16	-1.171	-0.203	-1.753	-1.126	0.029	0.645	1.428	1	1.03	-1.021	-0.406	0.378	-1	-0.15	0.533	1.503
girls	3.5	0.647	1.461	-0.037	1.034	1.07	-0.647	0.814	-0.641	0.43	0.311	-1.461	-0.814	-1.412	-0.341	-0.604	0.948	1.578	-0.45	0.543	1.51	-0.316	0.326	-0.948	0.63	-1.416	-0.423	0.544	-1.19	-0.548	-1.578	-0.63	-2.074	-1.081	-0.114	-1.739	-1.097	0.037	0.641	1.412	1	1.056	-1.034	-0.43	0.341	-1	-0.197	0.45	1.416
girls	4	0.647	1.461	-0.032	1.06	1.106	-0.647	0.814	-0.626	0.466	0.325	-1.461	-0.814	-1.385	-0.294	-0.606	0.948	1.578	-0.355	0.641	1.606	-0.313	0.346	-0.948	0.63	-1.317	-0.321	0.643	-1.161	-0.503	-1.578	-0.63	-1.975	-0.979	-0.015	-1.69	-1.031	0.032	0.626	1.385	1	1.073	-1.06	-0.466	0.294	-1	-0.239	0.355	1.317
girls	4.5	0.647	1.461	0.013	1.118	1.15	-0.647	0.814	-0.574	0.531	0.356	-1.461	-0.814	-1.325	-0.22	-0.584	0.948	1.578	-0.261	0.731	1.688	-0.278	0.396	-0.948	0.63	-1.225	-0.233	0.724	-1.111	-0.437	-1.578	-0.63	-1.888	-0.895	0.061	-1.626	-0.952	-0.013	0.574	1.325	1	1.048	-1.118	-0.531	0.22	-1	-0.296	0.261	1.225
girls	5	0.647	1.461	0.102	1.208	1.204	-0.647	0.814	-0.482	0.623	0.404	-1.461	-0.814	-1.232	-0.127	-0.54	0.948	1.578	-0.188	0.792	1.732	-0.225	0.459	-0.948	0.63	-1.164	-0.184	0.756	-1.051	-0.367	-1.578	-0.63	-1.838	-0.858	0.082	-1.56	-0.876	-0.102	0.482	1.232	1	0.98	-1.208	-0.623	0.127	-1	-0.361	0.188	1.164
girls	5.5	0.647	1.461	0.272	1.331	1.269	-0.647	0.814	-0.336	0.722	0.467	-1.461	-0.814	-1.11	-0.052	-0.481	0.948	1.578	-0.172	0.818	1.782	-0.167	0.521	-0.948	0.63	-1.134	-0.144	0.82	-0.994	-0.306	-1.578	-0.63	-1.788	-0.798	0.166	-1.502	-0.813	-0.272	0.336	1.11	1	0.862	-1.331	-0.722	0.052	-1	-0.403	0.172	1.134
girls	6	0.647	1.461	0.37	1.411	1.327	-0.647	0.814	-0.247	0.794	0.528	-1.461	-0.814	-1.031	0.01	-0.419	0.948	1.578	-0.159	0.822	1.78	-0.112	0.575	-0.948	0.63	-1.129	-0.148	0.81	-0.945	-0.257	-1.578	-0.63	-1.788	-0.807	0.151	-1.455	-0.768	-0.37	0.247	1.031	1	0.814	-1.411	-0.794	-0.01	-1	-0.419	0.159	1.129
girls	6.5	0.647	1.461	0.451	1.476	1.359	-0.647	0.814	-0.175	0.85	0.567	-1.461	-0.814	-0.97	0.055	-0.375	0.948	1.578	-0.162	0.811	1.764	-0.068	0.617	-0.948	0.63	-1.14	-0.167	0.786	-0.907	-0.222	-1.578	-0.63	-1.804	-0.83	0.122	-1.422	-0.738	-0.451	0.175	0.97	1	0.766	-1.476	-0.85	-0.055	-1	-0.43	0.162	1.14
girls	7	0.647	1.461	0.504	1.516	1.348	-0.647	0.814	-0.13	0.882	0.57	-1.461	-0.814	-0.935	0.077	-0.36	0.948	1.578	-0.178	0.791	1.742	-0.035	0.646	-0.948	0.63	-1.161	-0.192	0.758	-0.881	-0.2	-1.578	-0.63	-1.826	-0.857	0.093	-1.402	-0.72	-0.504	0.13	0.935	1	0.718	-1.516	-0.882	-0.077	-1	-0.443	0.178	1.161
girls	7.5	0.647	1.461	0.534	1.536	1.304	-0.647	0.814	-0.107	0.895	0.544	-1.461	-0.814	-0.92	0.083	-0.37	0.948	1.578	-0.198	0.769	1.72	-0.014	0.665	-0.948	0.63	-1.183	-0.217	0.735	-0.864	-0.185	-1.578	-0.63	-1.848	-0.882	0.07	-1.39	-0.711	-0.534	0.107	0.92	1	0.667	-1.536	-0.895	-0.083	-1	-0.46	0.198	1.183
girls	8	0.647	1.461	0.558	1.552	1.254	-0.647	0.814	-0.09	0.904	0.512	-1.461	-0.814	-0.909	0.085	-0.387	0.948	1.578	-0.217	0.748	1.701	0.002	0.677	-0.948	0.63	-1.203	-0.238	0.715	-0.853	-0.178	-1.578	-0.63	-1.867	-0.902	0.051	-1.385	-0.709	-0.558	0.09	0.909	1	0.615	-1.552	-0.904	-0.085	-1	-0.482	0.217	1.203
girls	8.5	0.647	1.461	0.593	1.578	1.219	-0.647	0.814	-0.061	0.924	0.49	-1.461	-0.814	-0.887	0.098	-0.397	0.948	1.578	-0.229	0.735	1.688	0.015	0.687	-0.948	0.63	-1.217	-0.253	0.7	-0.845	-0.174	-1.578	-0.63	-1.881	-0.917	0.036	-1.383	-0.711	-0.593	0.061	0.887	1	0.564	-1.578	-0.924	-0.098	-1	-0.507	0.229	1.217
girls	9	0.647	1.461	0.641	1.617	1.204	-0.647	0.814	-0.02	0.956	0.485	-1.461	-0.814	-0.854	0.122	-0.393	0.948	1.578	-0.234	0.726	1.678	0.028	0.695	-0.948	0.63	-1.225	-0.265	0.687	-0.839	-0.173	-1.578	-0.63	-1.889	-0.93	0.023	-1.382	-0.716	-0.641	0.02	0.854	1	0.517	-1.617	-0.956	-0.122	-1	-0.532	0.234	1.225
girls	9.5	0.647	1.461	0.687	1.655	1.198	-0.647	0.814	0.02	0.988	0.485	-1.461	-0.814	-0.822	0.146	-0.387	0.948	1.578	-0.237	0.72	1.67	0.038	0.7	-0.948	0.63	-1.232	-0.275	0.676	-0.835	-0.174	-1.578	-0.63	-1.897	-0.94	0.01	-1.384	-0.723	-0.687	-0.02	0.822	1	0.479	-1.655	-0.988	-0.146	-1	-0.553	0.237	1.232
girls	10	0.647	1.461	0.725	1.687	1.19	-0.647	0.814	0.052	1.014	0.483	-1.461	-0.814	-0.795	0.166	-0.385	0.948	1.578	-0.238	0.716	1.665	0.045	0.702	-0.948	0.63	-1.236	-0.282	0.668	-0.833	-0.175	-1.578	-0.63	-1.901	-0.947	0.002	-1.387	-0.729	-0.725	-0.052	0.795	1	0.445	-1.687	-1.014	-0.166	-1	-0.574	0.238	1.236
girls	10.5	0.647	1.461	0.75	1.707	1.172	-0.647	0.814	0.074	1.031	0.47	-1.461	-0.814	-0.778	0.179	-0.393	0.948	1.578	-0.238	0.715	1.665	0.046	0.702	-0.948	0.63	-1.236	-0.284	0.666	-0.834	-0.177	-1.578	-0.63	-1.901	-0.949	0.001	-1.39	-0.734	-0.75	-0.074	0.778	1	0.412	-1.707	-1.031	-0.179	-1	-0.597	0.238	1.236
girls	11	0.647	1.461	0.763	1.719	1.145	-0.647	0.814	0.086	1.042	0.447	-1.461	-0.814	-0.767	0.189	-0.411	0.948	1.578	-0.233	0.719	1.669	0.043	0.7	-0.948	0.63	-1.232	-0.28	0.671	-0.836	-0.179	-1.578	-0.63	-1.897	-0.945	0.006	-1.393	-0.736	-0.763	-0.086	0.767	1	0.376	-1.719	-1.042	-0.189	-1	-0.626	0.233	1.232
girls	11.5	0.647	1.461	0.769	1.725	1.109	-0.647	0.814	0.092	1.048	0.415	-1.461	-0.814	-0.761	0.196	-0.438	0.948	1.578	-0.225	0.728	1.678	0.037	0.696	-0.948	0.63	-1.223	-0.271	0.679	-0.84	-0.181	-1.578	-0.63	-1.888	-0.936	0.014	-1.396	-0.737	-0.769	-0.092	0.761	1	0.337	-1.725	-1.048	-0.196	-1	-0.66	0.225	1.223
girls	12	0.647	1.461	0.765	1.724	1.066	-0.647	0.814	0.091	1.05	0.377	-1.461	-0.814	-0.759	0.2	-0.472	0.948	1.578	-0.212	0.74	1.69	0.028	0.69	-0.948	0.63	-1.211	-0.258	0.692	-0.845	-0.183	-1.578	-0.63	-1.876	-0.923	0.026	-1.399	-0.737	-0.765	-0.091	0.759	1	0.297	-1.724	-1.05	-0.2	-1	-0.697	0.212	1.211
girls	12.5	0.647	1.461	0.751	1.716	1.018	-0.647	0.814	0.081	1.046	0.334	-1.461	-0.814	-0.764	0.201	-0.509	0.948	1.578	-0.197	0.756	1.704	0.019	0.685	-0.948	0.63	-1.195	-0.242	0.706	-0.85	-0.184	-1.578	-0.63	-1.863	-0.909	0.038	-1.401	-0.735	-0.751	-0.081	0.764	1	0.26	-1.716	-1.046	-0.201	-1	-0.733	0.197	1.195
girls	13	0.647	1.461	0.729	1.7	0.972	-0.647	0.814	0.065	1.037	0.292	-1.461	-0.814	-0.773	0.199	-0.545	0.948	1.578	-0.179	0.775	1.72	0.011	0.682	-0.948	0.63	-1.177	-0.223	0.722	-0.852	-0.181	-1.578	-0.63	-1.847	-0.893	0.052	-1.4	-0.729	-0.729	-0.065	0.773	1	0.232	-1.7	-1.037	-0.199	-1	-0.763	0.179	1.177
girls	13.5	0.647	1.461	0.699	1.68	0.933	-0.647	0.814	0.043	1.024	0.256	-1.461	-0.814	-0.786	0.194	-0.577	0.948	1.578	-0.158	0.797	1.739	0.008	0.684	-0.948	0.63	-1.156	-0.201	0.742	-0.85	-0.174	-1.578	-0.63	-1.827	-0.873	0.07	-1.394	-0.718	-0.699	-0.043	0.786	1	0.216	-1.68	-1.024	-0.194	-1	-0.784	0.158	1.156
girls	14	0.647	1.461	0.662	1.654	0.901	-0.647	0.814	0.015	1.007	0.228	-1.461	-0.814	-0.805	0.187	-0.601	0.948	1.578	-0.136	0.82	1.759	0.009	0.691	-0.948	0.63	-1.132	-0.176	0.763	-0.843	-0.161	-1.578	-0.63	-1.807	-0.851	0.088	-1.384	-0.702	-0.662	-0.015	0.805	1	0.213	-1.654	-1.007	-0.187	-1	-0.794	0.136	1.132
girls	14.5	0.647	1.461	0.618	1.623	0.879	-0.647	0.814	-0.02	0.986	0.208	-1.461	-0.814	-0.829	0.176	-0.618	0.948	1.578	-0.113	0.844	1.78	0.016	0.703	-0.948	0.63	-1.108	-0.151	0.785	-0.831	-0.143	-1.578	-0.63	-1.785	-0.827	0.109	-1.368	-0.681	-0.618	0.02	0.829	1	0.226	-1.623	-0.986	-0.176	-1	-0.791	0.113	1.108
girls	15	0.647	1.461	0.569	1.588	0.868	-0.647	0.814	-0.059	0.96	0.198	-1.461	-0.814	-0.857	0.162	-0.626	0.948	1.578	-0.092	0.867	1.8	0.027	0.721	-0.948	0.63	-1.085	-0.126	0.807	-0.815	-0.122	-1.578	-0.63	-1.764	-0.805	0.128	-1.348	-0.655	-0.569	0.059	0.857	1	0.254	-1.588	-0.96	-0.162	-1	-0.776	0.092	1.085
girls	15.5	0.647	1.461	0.515	1.549	0.87	-0.647	0.814	-0.103	0.931	0.199	-1.461	-0.814	-0.891	0.143	-0.624	0.948	1.578	-0.074	0.887	1.818	0.043	0.742	-0.948	0.63	-1.065	-0.104	0.827	-0.795	-0.096	-1.578	-0.63	-1.745	-0.784	0.146	-1.325	-0.626	-0.515	0.103	0.891	1	0.298	-1.549	-0.931	-0.143	-1	-0.747	0.074	1.065
girls	16	0.647	1.461	0.46	1.509	0.883	-0.647	0.814	-0.15	0.9	0.211	-1.461	-0.814	-0.927	0.122	-0.613	0.948	1.578	-0.059	0.904	1.831	0.062	0.766	-0.948	0.63	-1.048	-0.085	0.843	-0.772	-0.068	-1.578	-0.63	-1.73	-0.767	0.161	-1.299	-0.595	-0.46	0.15	0.927	1	0.355	-1.509	-0.9	-0.122	-1	-0.708	0.059	1.048
girls	16.5	0.647	1.461	0.407	1.471	0.909	-0.647	0.814	-0.195	0.869	0.234	-1.461	-0.814	-0.964	0.1	-0.594	0.948	1.578	-0.05	0.914	1.839	0.082	0.791	-0.948	0.63	-1.037	-0.073	0.852	-0.749	-0.04	-1.578	-0.63	-1.721	-0.756	0.169	-1.273	-0.564	-0.407	0.195	0.964	1	0.422	-1.471	-0.869	-0.1	-1	-0.662	0.05	1.037
girls	17	0.647	1.461	0.359	1.435	0.946	-0.647	0.814	-0.236	0.84	0.265	-1.461	-0.814	-0.998	0.078	-0.567	0.948	1.578	-0.047	0.918	1.84	0.101	0.815	-0.948	0.63	-1.033	-0.069	0.853	-0.727	-0.013	-1.578	-0.63	-1.719	-0.755	0.167	-1.248	-0.534	-0.359	0.236	0.998	1	0.495	-1.435	-0.84	-0.078	-1	-0.611	0.047	1.033
girls	17.5	0.647	1.461	0.314	1.401	0.986	-0.647	0.814	-0.276	0.811	0.299	-1.461	-0.814	-1.032	0.055	-0.539	0.948	1.578	-0.049	0.916	1.835	0.119	0.839	-0.948	0.63	-1.036	-0.071	0.848	-0.706	0.013	-1.578	-0.63	-1.724	-0.759	0.16	-1.224	-0.505	-0.314	0.276	1.032	1	0.569	-1.401	-0.811	-0.055	-1	-0.559	0.049	1.036
girls	18	0.647	1.461	0.272	1.369	1.02	-0.647	0.814	-0.314	0.783	0.327	-1.461	-0.814	-1.065	0.032	-0.517	0.948	1.578	-0.056	0.908	1.825	0.134	0.859	-0.948	0.63	-1.044	-0.08	0.837	-0.688	0.037	-1.578	-0.63	-1.736	-0.771	0.145	-1.202	-0.477	-0.272	0.314	1.065	1	0.636	-1.369	-0.783	-0.032	-1	-0.513	0.056	1.044
[truncated: 38 more columns]
